# Supplementary material for: ﻿Description of two new species of the genus Spinirta Jin & Zhang, 2020 (Araneae, Corinnidae) from southern China
Source: Zookeys. 2022 Dec 16;1136:57–69. doi: 10.3897/zookeys.1136.94374 (PMC9836468; doi:10.3897/zookeys.1136.94374)
Supplement: XML Treatment for Spinirta [file zookeys.1136.94374-treatment1.xml]

<!DOCTYPE tp:taxon-treatment
  PUBLIC "-//TaxonX//DTD Taxonomic Treatment Publishing DTD v0 20100105//EN" "tax-treatment-NSO.dtd">
<tp:taxon-treatment xmlns:tp="http://www.plazi.org/taxpub"><tp:treatment-meta><kwd-group><label>Taxon classification</label><kwd>
                <named-content content-type="kingdom">Animalia</named-content>
              </kwd><kwd>
                <named-content content-type="order">Araneae</named-content>
              </kwd><kwd>
                <named-content content-type="family">Corinnidae</named-content>
              </kwd></kwd-group><mixed-citation publication-type="journal"><person-group><name><surname>Liu</surname><given-names>Ke-Ke</given-names></name><name><surname>Jiang</surname><given-names>Zi-Min</given-names></name><name><surname>Ma</surname><given-names>Ning</given-names></name><name><surname>Li</surname><given-names>Wen-Hui</given-names></name><name><surname>Xiao</surname><given-names>Yong-Hong</given-names></name></person-group><article-title>﻿Description of two new species of the genus <italic><tp:taxon-name><tp:taxon-name-part taxon-name-part-type="genus" reg="Spinirta">Spinirta</tp:taxon-name-part></tp:taxon-name></italic> Jin &amp; Zhang, 2020 (<tp:taxon-name><tp:taxon-name-part taxon-name-part-type="order">Araneae</tp:taxon-name-part></tp:taxon-name>, <tp:taxon-name><tp:taxon-name-part taxon-name-part-type="family">Corinnidae</tp:taxon-name-part></tp:taxon-name>) from southern China</article-title><source>Zookeys</source><day>16</day><month>12</month><year>2022</year><volume>1136</volume><fpage>57</fpage><lpage>69</lpage><pub-id pub-id-type="doi">10.3897/zookeys.1136.94374</pub-id></mixed-citation></tp:treatment-meta><tp:nomenclature><label>﻿Genus</label><tp:taxon-name>
              <object-id xmlns:xlink="http://www.w3.org/1999/xlink" content-type="arpha" xlink:type="simple">921B6204-15E0-54B8-B299-06A67E4FBE76</object-id>
              <tp:taxon-name-part taxon-name-part-type="genus" reg="Spinirta">Spinirta</tp:taxon-name-part>
            </tp:taxon-name><tp:taxon-authority>Jin &amp; Zhang, 2020</tp:taxon-authority></tp:nomenclature><tp:treatment-sec sec-type="type species" id="SECID0ERKAC"><title>Type species.</title><p><italic><tp:taxon-name><tp:taxon-name-part taxon-name-part-type="genus" reg="Spinirta">Spinirta</tp:taxon-name-part><tp:taxon-name-part taxon-name-part-type="species" reg="jinyunshanensis">jinyunshanensis</tp:taxon-name-part></tp:taxon-name></italic> Jin &amp; Zhang, 2020. Type locality: Chongqing.</p><p>The genus includes 11 species, all of which are distributed in southern and southwest of China (WSC 2022). Currently, most of them are known only from females (three species) or males (four species) (WSC 2022). Most of China’s nine species are recorded from southwestern China (<xref ref-type="bibr" rid="B4">Jin and Zhang 2020</xref>). Only one <italic><tp:taxon-name><tp:taxon-name-part taxon-name-part-type="genus" reg="Spinirta">Spinirta</tp:taxon-name-part></tp:taxon-name></italic> species, <italic><tp:taxon-name><tp:taxon-name-part taxon-name-part-type="genus" reg="Spinirta">S.</tp:taxon-name-part><tp:taxon-name-part taxon-name-part-type="species" reg="wuyishanensis">wuyishanensis</tp:taxon-name-part></tp:taxon-name></italic> Zhou, 2022 was recorded from Jiangxi Province in southeast China. It is worth mentioning that the female remains unknown.</p></tp:treatment-sec><ref-list><ref id="B4"><mixed-citation xmlns:xlink="http://www.w3.org/1999/xlink" xlink:type="simple"><person-group><name name-style="western"><surname>Jin</surname><given-names>C</given-names></name><name name-style="western"><surname>Zhang</surname><given-names>F</given-names></name></person-group> (<year>2020</year>) <article-title><italic><tp:taxon-name><tp:taxon-name-part taxon-name-part-type="genus">Spinirta</tp:taxon-name-part></tp:taxon-name></italic> gen. nov., a new dark sac spider genus from southern China (<tp:taxon-name><tp:taxon-name-part taxon-name-part-type="order">Araneae</tp:taxon-name-part></tp:taxon-name>: <tp:taxon-name><tp:taxon-name-part taxon-name-part-type="family">Corinnidae</tp:taxon-name-part></tp:taxon-name>).</article-title><source>Zootaxa</source><volume>4838</volume>(<issue>3</issue>): <fpage>301</fpage>–<lpage>330</lpage>. <ext-link xlink:href="10.11646/zootaxa.4838.3.1" ext-link-type="doi" xlink:type="simple">https://doi.org/10.11646/zootaxa.4838.3.1</ext-link></mixed-citation></ref></ref-list></tp:taxon-treatment>
