# Supplementary material for: ﻿Description of two new species of the genus Spinirta Jin & Zhang, 2020 (Araneae, Corinnidae) from southern China
Source: Zookeys. 2022 Dec 16;1136:57–69. doi: 10.3897/zookeys.1136.94374 (PMC9836468; doi:10.3897/zookeys.1136.94374)
Supplement: XML Treatment for Spinirta sanxiandian [file zookeys.1136.94374-treatment2.xml]

<!DOCTYPE tp:taxon-treatment
  PUBLIC "-//TaxonX//DTD Taxonomic Treatment Publishing DTD v0 20100105//EN" "tax-treatment-NSO.dtd">
<tp:taxon-treatment xmlns:tp="http://www.plazi.org/taxpub"><tp:treatment-meta><kwd-group><label>Taxon classification</label><kwd>
                <named-content content-type="kingdom">Animalia</named-content>
              </kwd><kwd>
                <named-content content-type="order">Araneae</named-content>
              </kwd><kwd>
                <named-content content-type="family">Corinnidae</named-content>
              </kwd></kwd-group><mixed-citation publication-type="journal"><person-group><name><surname>Liu</surname><given-names>Ke-Ke</given-names></name><name><surname>Jiang</surname><given-names>Zi-Min</given-names></name><name><surname>Ma</surname><given-names>Ning</given-names></name><name><surname>Li</surname><given-names>Wen-Hui</given-names></name><name><surname>Xiao</surname><given-names>Yong-Hong</given-names></name></person-group><article-title>﻿Description of two new species of the genus <italic><tp:taxon-name><tp:taxon-name-part taxon-name-part-type="genus" reg="Spinirta">Spinirta</tp:taxon-name-part></tp:taxon-name></italic> Jin &amp; Zhang, 2020 (<tp:taxon-name><tp:taxon-name-part taxon-name-part-type="order">Araneae</tp:taxon-name-part></tp:taxon-name>, <tp:taxon-name><tp:taxon-name-part taxon-name-part-type="family">Corinnidae</tp:taxon-name-part></tp:taxon-name>) from southern China</article-title><source>Zookeys</source><day>16</day><month>12</month><year>2022</year><volume>1136</volume><fpage>57</fpage><lpage>69</lpage><pub-id pub-id-type="doi">10.3897/zookeys.1136.94374</pub-id></mixed-citation></tp:treatment-meta><tp:nomenclature><label>﻿</label><tp:taxon-name>
              <object-id xmlns:xlink="http://www.w3.org/1999/xlink" content-type="arpha" xlink:type="simple">E398719E-F60C-5419-B24C-A02AFD3BF57E</object-id>
              <tp:taxon-name-part taxon-name-part-type="genus" reg="Spinirta">Spinirta</tp:taxon-name-part>
              <tp:taxon-name-part taxon-name-part-type="species" reg="sanxiandian">sanxiandian</tp:taxon-name-part>
              <object-id xmlns:xlink="http://www.w3.org/1999/xlink" content-type="zoobank" xlink:type="simple">https://zoobank.org/6CEBCD02-A0B5-452B-A1AD-E0F681296427</object-id>
            </tp:taxon-name><tp:taxon-authority>Liu</tp:taxon-authority><tp:taxon-status xmlns:xlink="http://www.w3.org/1999/xlink" xlink:type="simple">sp. nov.</tp:taxon-status><xref ref-type="fig" rid="F1">(三仙殿刺突蛛) Figs 1</xref><xref ref-type="fig" rid="F2">, 2</xref><xref ref-type="fig" rid="F3">, 3</xref><xref ref-type="fig" rid="F4">, 4</xref><xref ref-type="fig" rid="F5">, 5</xref><xref ref-type="fig" rid="F8">, 8</xref></tp:nomenclature><tp:treatment-sec sec-type="material" id="SECID0E3NAC"><title>Material examined.</title><p><bold><italic>Holotype</italic></bold>: 1 ♂, <bold>China</bold>: Jiangxi Province, Ji’an City, Qingyuan District, Donggu Town, Dawu Mountain, <named-content xmlns:xlink="http://www.w3.org/1999/xlink" content-type="dwc:verbatimCoordinates" xlink:type="simple"><named-content content-type="geo-json" specific-use="{&#34;type&#34;:&#34;Point&#34;,&#34;coordinates&#34;:[115.418831,26.680192]}" id="NCID0EMOAC" xlink:type="simple">26°40'48.69"N, 115°25'7.79"E</named-content></named-content>, 1031 m, 25.X.2020, K. Liu et al. leg. (Cor-04). <bold><italic>Paratype</italic></bold>: 2 ♀, 13.XI.2021, K. Liu et al. leg., other data same as holotype (Cor-03 and Cor-05).</p></tp:treatment-sec><tp:treatment-sec sec-type="etymology" id="SECID0EUOAC"><title>Etymology.</title><p>The specific name is derived from the type locality, Sanxiandian Temple in Dawu Mountain; noun in apposition.</p></tp:treatment-sec><tp:treatment-sec sec-type="diagnosis" id="SECID0EZOAC"><title>Diagnosis.</title><p>The male of this new species is similar to that of <italic><tp:taxon-name><tp:taxon-name-part taxon-name-part-type="genus" reg="Spinirta">Spinirta</tp:taxon-name-part><tp:taxon-name-part taxon-name-part-type="species" reg="sparsula">sparsula</tp:taxon-name-part></tp:taxon-name></italic> Jin &amp; Zhang, 2020 (cf. Fig. <xref ref-type="fig" rid="F2">2</xref> vs. <xref ref-type="bibr" rid="B4">Jin and Zhang 2020</xref>: fig. 12B–F, 13A–D) in having the fork-like tegular apex, but can be distinguished from it by the sperm duct (<italic><abbrev xmlns:xlink="http://www.w3.org/1999/xlink" xlink:title="sperm duct" id="ABBRID0ETPAC" xlink:type="simple">SD</abbrev></italic>) with a curved posterior part (vs. straight in <italic><tp:taxon-name><tp:taxon-name-part taxon-name-part-type="genus" reg="Spinirta">S.</tp:taxon-name-part><tp:taxon-name-part taxon-name-part-type="species" reg="sparsula">sparsula</tp:taxon-name-part></tp:taxon-name></italic>) and the ear-shaped retrolateral tibial apophysis (<italic>RTA</italic>) without protruded base (vs. digitiform with a kidney shaped protruded base in <italic><tp:taxon-name><tp:taxon-name-part taxon-name-part-type="genus" reg="Spinirta">S.</tp:taxon-name-part><tp:taxon-name-part taxon-name-part-type="species" reg="sparsula">sparsula</tp:taxon-name-part></tp:taxon-name></italic>). It also resembles <italic><tp:taxon-name><tp:taxon-name-part taxon-name-part-type="genus" reg="Spinirta">S.</tp:taxon-name-part><tp:taxon-name-part taxon-name-part-type="species" reg="sishuishan">sishuishan</tp:taxon-name-part></tp:taxon-name></italic> sp. nov. in having a thumb-like ventral tibial apophysis (<italic>VTA</italic>), a thick horn-like prolateral tibial apophysis (<abbrev xmlns:xlink="http://www.w3.org/1999/xlink" xlink:title="prolateral tibial apophysis" id="ABBRID0EPBAE" xlink:type="simple">PTA</abbrev>) and a curved sperm duct (<italic><abbrev xmlns:xlink="http://www.w3.org/1999/xlink" xlink:title="sperm duct" id="ABBRID0E4BAE" xlink:type="simple">SD</abbrev></italic>), but can be separated from it by the ear-shaped retrolateral tibial apophysis (<italic>RTA</italic>) (vs. shield-shaped in <italic><tp:taxon-name><tp:taxon-name-part taxon-name-part-type="genus" reg="Spinirta">S.</tp:taxon-name-part><tp:taxon-name-part taxon-name-part-type="species" reg="sishuishan">sishuishan</tp:taxon-name-part></tp:taxon-name></italic> sp. nov.), the anterior part of the tegulum with a broad lateral apophysis (vs. absent in <italic><tp:taxon-name><tp:taxon-name-part taxon-name-part-type="genus" reg="Spinirta">S.</tp:taxon-name-part><tp:taxon-name-part taxon-name-part-type="species" reg="sishuishan">sishuishan</tp:taxon-name-part></tp:taxon-name></italic> sp. nov.) and the sharp embolic apophysis in retrolateral view (vs. relatively blunt in <italic><tp:taxon-name><tp:taxon-name-part taxon-name-part-type="genus" reg="Spinirta">S.</tp:taxon-name-part><tp:taxon-name-part taxon-name-part-type="species" reg="sishuishan">sishuishan</tp:taxon-name-part></tp:taxon-name></italic> sp. nov.) (cf. Fig. <xref ref-type="fig" rid="F2">2</xref> vs. Fig. <xref ref-type="fig" rid="F7">7</xref>). The female of the new species resembles <italic><tp:taxon-name><tp:taxon-name-part taxon-name-part-type="genus" reg="Spinirta">S.</tp:taxon-name-part><tp:taxon-name-part taxon-name-part-type="species" reg="qizimeiensis">qizimeiensis</tp:taxon-name-part></tp:taxon-name></italic> Jin &amp; Zhang, 2020 in having inflated and fused copulatory ducts (<italic><abbrev xmlns:xlink="http://www.w3.org/1999/xlink" xlink:title="copulatory ducts" id="ABBRID0EBEAE" xlink:type="simple">CD</abbrev></italic>) (cf. Figs <xref ref-type="fig" rid="F4">4B, D</xref>, <xref ref-type="fig" rid="F5">5B</xref> vs. <xref ref-type="bibr" rid="B4">Jin and Zhang 2020</xref>: fig. 22E, F). It can also be distinguished by the epigynal width/length ratio 0.88 (vs. 1.10 in <italic><tp:taxon-name><tp:taxon-name-part taxon-name-part-type="genus" reg="Spinirta">S.</tp:taxon-name-part><tp:taxon-name-part taxon-name-part-type="species" reg="qizimeiensis">qizimeiensis</tp:taxon-name-part></tp:taxon-name></italic>), the shield copulatory openings (<italic><abbrev xmlns:xlink="http://www.w3.org/1999/xlink" xlink:title="copulatory openings" id="ABBRID0E4EAE" xlink:type="simple">CO</abbrev></italic>) (vs. round in <italic><tp:taxon-name><tp:taxon-name-part taxon-name-part-type="genus" reg="Spinirta">S.</tp:taxon-name-part><tp:taxon-name-part taxon-name-part-type="species" reg="qizimeiensis">qizimeiensis</tp:taxon-name-part></tp:taxon-name></italic>), and the copulatory ducts (<italic><abbrev xmlns:xlink="http://www.w3.org/1999/xlink" xlink:title="copulatory duct" id="ABBRID0ENFAE" xlink:type="simple">CD</abbrev></italic>) extending from the anteromedial to the posterolateral part of the epigyne (vs. from anteromedial to postero-medial part of epigyne in <italic><tp:taxon-name><tp:taxon-name-part taxon-name-part-type="genus" reg="Spinirta">S.</tp:taxon-name-part><tp:taxon-name-part taxon-name-part-type="species" reg="qizimeiensis">qizimeiensis</tp:taxon-name-part></tp:taxon-name></italic>).</p></tp:treatment-sec><tp:treatment-sec sec-type="description" id="SECID0E3FAE"><title>Description.</title><p><bold>Male.</bold> Habitus as in Fig. <xref ref-type="fig" rid="F1">1A, B</xref>. Total length 10.87. Carapace: 5.32 long, 4.16 wide. Carapace covered with abundant short hairs. Eye sizes and interdistances (Fig. <xref ref-type="fig" rid="F1">1C</xref>): <abbrev xmlns:xlink="http://www.w3.org/1999/xlink" xlink:title="anterior median eye" id="ABBRID0EMGAE" xlink:type="simple">AME</abbrev> 0.32, <abbrev xmlns:xlink="http://www.w3.org/1999/xlink" xlink:title="anterior lateral eye" id="ABBRID0EQGAE" xlink:type="simple">ALE</abbrev> 0.31, <abbrev xmlns:xlink="http://www.w3.org/1999/xlink" xlink:title="posterior median eye" id="ABBRID0EUGAE" xlink:type="simple">PME</abbrev> 0.2, <abbrev xmlns:xlink="http://www.w3.org/1999/xlink" xlink:title="posterior lateral eye" id="ABBRID0EYGAE" xlink:type="simple">PLE</abbrev> 0.27, <abbrev xmlns:xlink="http://www.w3.org/1999/xlink" xlink:title="anterior median eye" id="ABBRID0E3GAE" xlink:type="simple">AME</abbrev>-<abbrev xmlns:xlink="http://www.w3.org/1999/xlink" xlink:title="anterior median eye" id="ABBRID0EAHAE" xlink:type="simple">AME</abbrev> 0.15, <abbrev xmlns:xlink="http://www.w3.org/1999/xlink" xlink:title="anterior median eye" id="ABBRID0EEHAE" xlink:type="simple">AME</abbrev>-<abbrev xmlns:xlink="http://www.w3.org/1999/xlink" xlink:title="anterior lateral eye" id="ABBRID0EIHAE" xlink:type="simple">ALE</abbrev> 0.07, <abbrev xmlns:xlink="http://www.w3.org/1999/xlink" xlink:title="posterior median eye" id="ABBRID0EMHAE" xlink:type="simple">PME</abbrev>-<abbrev xmlns:xlink="http://www.w3.org/1999/xlink" xlink:title="posterior median eye" id="ABBRID0EQHAE" xlink:type="simple">PME</abbrev> 0.3, <abbrev xmlns:xlink="http://www.w3.org/1999/xlink" xlink:title="posterior median eye" id="ABBRID0EUHAE" xlink:type="simple">PME</abbrev>-<abbrev xmlns:xlink="http://www.w3.org/1999/xlink" xlink:title="posterior lateral eye" id="ABBRID0EYHAE" xlink:type="simple">PLE</abbrev> 0.36, <abbrev xmlns:xlink="http://www.w3.org/1999/xlink" xlink:title="anterior median eye" id="ABBRID0E3HAE" xlink:type="simple">AME</abbrev>-<abbrev xmlns:xlink="http://www.w3.org/1999/xlink" xlink:title="posterior median eye" id="ABBRID0EAIAE" xlink:type="simple">PME</abbrev> 0.25, <abbrev xmlns:xlink="http://www.w3.org/1999/xlink" xlink:title="anterior median eye" id="ABBRID0EEIAE" xlink:type="simple">AME</abbrev>-<abbrev xmlns:xlink="http://www.w3.org/1999/xlink" xlink:title="posterior lateral eye" id="ABBRID0EIIAE" xlink:type="simple">PLE</abbrev> 0.47, <abbrev xmlns:xlink="http://www.w3.org/1999/xlink" xlink:title="anterior lateral eye" id="ABBRID0EMIAE" xlink:type="simple">ALE</abbrev>-<abbrev xmlns:xlink="http://www.w3.org/1999/xlink" xlink:title="anterior lateral eye" id="ABBRID0EQIAE" xlink:type="simple">ALE</abbrev> 0.87, <abbrev xmlns:xlink="http://www.w3.org/1999/xlink" xlink:title="posterior lateral eye" id="ABBRID0EUIAE" xlink:type="simple">PLE</abbrev>-<abbrev xmlns:xlink="http://www.w3.org/1999/xlink" xlink:title="posterior lateral eye" id="ABBRID0EYIAE" xlink:type="simple">PLE</abbrev> 1.45, <abbrev xmlns:xlink="http://www.w3.org/1999/xlink" xlink:title="anterior lateral eye" id="ABBRID0E3IAE" xlink:type="simple">ALE</abbrev>-<abbrev xmlns:xlink="http://www.w3.org/1999/xlink" xlink:title="posterior lateral eye" id="ABBRID0EAJAE" xlink:type="simple">PLE</abbrev> 0.2. <abbrev xmlns:xlink="http://www.w3.org/1999/xlink" xlink:title="median ocular area" id="ABBRID0EEJAE" xlink:type="simple">MOA</abbrev> 0.74 long, front width 0.77, back width 0.72. Chelicera with three promarginal and five retromarginal teeth (Fig. <xref ref-type="fig" rid="F1">1D</xref>). Abdomen: 5.02 long, 3.31 wide. Leg measurements: I 15.48 (4.31, 1.97, 3.7, 3.52, 1.98); II 14.67 (4.25, 1.82, 3.38, 3.36, 1.86); III 12.45 (3.35, 1.62, 2.76, 3.05, 1.67); IV 16.73 (4.52, 1.83, 3.8, 4.83, 1.75); spination (Fig. <xref ref-type="fig" rid="F1">1E, F</xref>): I Fe: d2, p1; Ti: v8; Mt: v4; II Fe: d2, p1; Ti: v8; Mt: v4; III Fe: d3, p1, r1; Ti: p2, r2, v4; Mt: d2, p3, r2, v5; IV: Fe: d3, p1, r1; Ti: p2, r2, v4; Mt: d2, p3, r2, v5.</p><fig id="F1" position="float" orientation="portrait"><object-id xmlns:xlink="http://www.w3.org/1999/xlink" content-type="doi" xlink:type="simple">10.3897/zookeys.1136.94374.figure1</object-id><object-id xmlns:xlink="http://www.w3.org/1999/xlink" content-type="arpha" xlink:type="simple">221F6782-231B-5B39-958C-3B4A1D08A40C</object-id><label>Figure 1.</label><caption><p><italic><tp:taxon-name><tp:taxon-name-part taxon-name-part-type="genus" reg="Spinirta">Spinirta</tp:taxon-name-part><tp:taxon-name-part taxon-name-part-type="species" reg="sanxiandian">sanxiandian</tp:taxon-name-part></tp:taxon-name></italic> Liu sp. nov., male holotype <bold>A</bold> habitus, dorsal view <bold>B</bold> same, ventral view <bold>C</bold> eyes, dorsal view <bold>D</bold> chelicerae, endites and labium, ventral view <bold>E</bold> leg I, ventral view <bold>F</bold> leg II, ventral view. Scale bars: 2 mm (<bold>A, B</bold>); 0.5 mm (<bold>C</bold>); 0.2 mm (<bold>D</bold>); 1 mm (<bold>E, F</bold>).</p></caption><graphic xmlns:xlink="http://www.w3.org/1999/xlink" xlink:href="zookeys-1136-057_article-94374__-g001.jpg" position="float" orientation="portrait" xlink:type="simple" id="oo_783396.jpg"><uri content-type="original_file" xlink:type="simple">https://binary.pensoft.net/fig/783396</uri></graphic></fig><p>Colouration (Fig. <xref ref-type="fig" rid="F1">1</xref>). Carapace and chelicerae dark brown. Endites and labium reddish brown. Sternum red-brown. Legs: femora I–IV, tibiae and metatarsi IV dark brown to yellow, with dark brown pattern; patellae I–IV, tibiae I–III, metatarsi I–III and tarsi I–III yellow. Palps brown. Abdomen: dorsum brown, medially with a broad, longitudinal, light marking including one broad and three nearly touching transversal dark brown stripes; venter with a pair of sloping yellow stripes submedially and a pair of yellow beaded spots. Spinnerets yellow-brown.</p><p>Palp as in Fig. <xref ref-type="fig" rid="F2">2</xref>. Tibia with distinct retrolateral groove, ventral apophysis (<italic>VTA</italic>) thumb-like in ventral view. Retrolateral tibial apophysis (<italic>RTA</italic>) ear-shaped, nearly as long as tibial length, ventral surface with two lines of short cone-shaped spines (<italic>CS</italic>). Prolateral tibial apophysis (<italic>PTA</italic>) thick horn-like, strongly sclerotised, nearly as long as 1/3 of tibia. Tegulum with strongly sclerotized apex. Subtegulum (<italic><abbrev xmlns:xlink="http://www.w3.org/1999/xlink" xlink:title="subtegulum" id="ABBRID0EVMAE" xlink:type="simple">St</abbrev></italic>) with many wrinkles on posterior surface. Sperm duct (<italic><abbrev xmlns:xlink="http://www.w3.org/1999/xlink" xlink:title="sperm duct" id="ABBRID0E1MAE" xlink:type="simple">SD</abbrev></italic>) S-shaped in posterior part. Embolus (<italic>E</italic>) short, with thick base, forming a C-shape with short spine-like embolic apophysis (<italic>EA</italic>), nearly 3× longer than embolic apophysis.</p><fig id="F2" position="float" orientation="portrait"><object-id xmlns:xlink="http://www.w3.org/1999/xlink" content-type="doi" xlink:type="simple">10.3897/zookeys.1136.94374.figure2</object-id><object-id xmlns:xlink="http://www.w3.org/1999/xlink" content-type="arpha" xlink:type="simple">87C26747-157E-5052-83C6-1110CE53E3C4</object-id><label>Figure 2.</label><caption><p><italic><tp:taxon-name><tp:taxon-name-part taxon-name-part-type="genus" reg="Spinirta">Spinirta</tp:taxon-name-part><tp:taxon-name-part taxon-name-part-type="species" reg="sanxiandian">sanxiandian</tp:taxon-name-part></tp:taxon-name></italic> Liu sp. nov., palp of male holotype <bold>A</bold> prolateral view <bold>B</bold> ventral view, white arrow shows the lateral apophysis located on anterolateral tegulum <bold>C</bold> retrolateral view <bold>D</bold> detail of <abbrev xmlns:xlink="http://www.w3.org/1999/xlink" xlink:title="prolateral tibial apophysis" id="ABBRID0EGOAE" xlink:type="simple">PTA</abbrev>, dorso-prolateral view <bold>E</bold> detail of <abbrev xmlns:xlink="http://www.w3.org/1999/xlink" xlink:title="retrolateral tibial apophysis" id="ABBRID0EVOAE" xlink:type="simple">RTA</abbrev>, ventral view <bold>F</bold> detail of tegulum, white arrow shows the lateral apophysis located on anterolateral tegulum, ventral view <bold>G</bold> same, retrolateral view. Abbreviations: <abbrev xmlns:xlink="http://www.w3.org/1999/xlink" xlink:title="cone-shaped spines" id="ABBRID0EGPAE" xlink:type="simple">CS</abbrev> – cone-shaped spines, E – embolus, <abbrev xmlns:xlink="http://www.w3.org/1999/xlink" xlink:title="embolic apophysis" id="ABBRID0ETPAE" xlink:type="simple">EA</abbrev> – embolic apophysis, <abbrev xmlns:xlink="http://www.w3.org/1999/xlink" xlink:title="prolateral tibial apophysis" id="ABBRID0EAQAE" xlink:type="simple">PTA</abbrev> – prolateral tibial apophysis, <abbrev xmlns:xlink="http://www.w3.org/1999/xlink" xlink:title="retrolateral tibial apophysis" id="ABBRID0ENQAE" xlink:type="simple">RTA</abbrev> – retrolateral tibial apophysis, <abbrev xmlns:xlink="http://www.w3.org/1999/xlink" xlink:title="subtegulum" id="ABBRID0E1QAE" xlink:type="simple">St</abbrev> – subtegulum, <abbrev xmlns:xlink="http://www.w3.org/1999/xlink" xlink:title="ventral tibial apophysis" id="ABBRID0E5QAE" xlink:type="simple">VTA</abbrev> – ventral tibial apophysis. Scale bars: 0.2 mm (<bold>A–C</bold>); 0.1 (<bold>D–G</bold>).</p></caption><graphic xmlns:xlink="http://www.w3.org/1999/xlink" xlink:href="zookeys-1136-057_article-94374__-g002.jpg" position="float" orientation="portrait" xlink:type="simple" id="oo_783397.jpg"><uri content-type="original_file" xlink:type="simple">https://binary.pensoft.net/fig/783397</uri></graphic></fig><p><bold>Female.</bold> Habitus as in Fig. <xref ref-type="fig" rid="F3">3A, B</xref>. As in male, except as noted. Total length 10.71. Carapace: 4.84 long, 3.89 wide. Eye sizes and interdistances (Fig. <xref ref-type="fig" rid="F3">3C</xref>): <abbrev xmlns:xlink="http://www.w3.org/1999/xlink" xlink:title="anterior median eye" id="ABBRID0EASAE" xlink:type="simple">AME</abbrev> 0.28, <abbrev xmlns:xlink="http://www.w3.org/1999/xlink" xlink:title="anterior lateral eye" id="ABBRID0EESAE" xlink:type="simple">ALE</abbrev> 0.26, <abbrev xmlns:xlink="http://www.w3.org/1999/xlink" xlink:title="posterior median eye" id="ABBRID0EISAE" xlink:type="simple">PME</abbrev> 0.19, <abbrev xmlns:xlink="http://www.w3.org/1999/xlink" xlink:title="posterior lateral eye" id="ABBRID0EMSAE" xlink:type="simple">PLE</abbrev> 0.24, <abbrev xmlns:xlink="http://www.w3.org/1999/xlink" xlink:title="anterior median eye" id="ABBRID0EQSAE" xlink:type="simple">AME</abbrev>-<abbrev xmlns:xlink="http://www.w3.org/1999/xlink" xlink:title="anterior median eye" id="ABBRID0EUSAE" xlink:type="simple">AME</abbrev> 0.16, <abbrev xmlns:xlink="http://www.w3.org/1999/xlink" xlink:title="anterior median eye" id="ABBRID0EYSAE" xlink:type="simple">AME</abbrev>-<abbrev xmlns:xlink="http://www.w3.org/1999/xlink" xlink:title="anterior lateral eye" id="ABBRID0E3SAE" xlink:type="simple">ALE</abbrev> 0.08, <abbrev xmlns:xlink="http://www.w3.org/1999/xlink" xlink:title="posterior median eye" id="ABBRID0EATAE" xlink:type="simple">PME</abbrev>-<abbrev xmlns:xlink="http://www.w3.org/1999/xlink" xlink:title="posterior median eye" id="ABBRID0EETAE" xlink:type="simple">PME</abbrev> 0.27, <abbrev xmlns:xlink="http://www.w3.org/1999/xlink" xlink:title="posterior median eye" id="ABBRID0EITAE" xlink:type="simple">PME</abbrev>-<abbrev xmlns:xlink="http://www.w3.org/1999/xlink" xlink:title="posterior lateral eye" id="ABBRID0EMTAE" xlink:type="simple">PLE</abbrev> 0.31, <abbrev xmlns:xlink="http://www.w3.org/1999/xlink" xlink:title="anterior median eye" id="ABBRID0EQTAE" xlink:type="simple">AME</abbrev>-<abbrev xmlns:xlink="http://www.w3.org/1999/xlink" xlink:title="posterior median eye" id="ABBRID0EUTAE" xlink:type="simple">PME</abbrev> 0.26, <abbrev xmlns:xlink="http://www.w3.org/1999/xlink" xlink:title="anterior median eye" id="ABBRID0EYTAE" xlink:type="simple">AME</abbrev>-<abbrev xmlns:xlink="http://www.w3.org/1999/xlink" xlink:title="posterior lateral eye" id="ABBRID0E3TAE" xlink:type="simple">PLE</abbrev> 0.4, <abbrev xmlns:xlink="http://www.w3.org/1999/xlink" xlink:title="anterior lateral eye" id="ABBRID0EAUAE" xlink:type="simple">ALE</abbrev>-<abbrev xmlns:xlink="http://www.w3.org/1999/xlink" xlink:title="anterior lateral eye" id="ABBRID0EEUAE" xlink:type="simple">ALE</abbrev> 0.83, <abbrev xmlns:xlink="http://www.w3.org/1999/xlink" xlink:title="posterior lateral eye" id="ABBRID0EIUAE" xlink:type="simple">PLE</abbrev>-<abbrev xmlns:xlink="http://www.w3.org/1999/xlink" xlink:title="posterior lateral eye" id="ABBRID0EMUAE" xlink:type="simple">PLE</abbrev> 1.3, <abbrev xmlns:xlink="http://www.w3.org/1999/xlink" xlink:title="anterior lateral eye" id="ABBRID0EQUAE" xlink:type="simple">ALE</abbrev>-<abbrev xmlns:xlink="http://www.w3.org/1999/xlink" xlink:title="posterior lateral eye" id="ABBRID0EUUAE" xlink:type="simple">PLE</abbrev> 0.18. <abbrev xmlns:xlink="http://www.w3.org/1999/xlink" xlink:title="median ocular area" id="ABBRID0EYUAE" xlink:type="simple">MOA</abbrev> 0.72 long, front width 0.66, back width 0.66. Abdomen: 5.55 long, 3.85 wide. Leg measurements: I 13.57 (3.96, 1.75, 3.19, 3.01, 1.66); II 12.5 (3.36, 1.7, 2.92, 2.92, 1.6); III 11.2 (3.09, 1.5, 2.54, 2.69, 1.38); IV 14.77 (3.92, 1.7, 3.48, 4.11, 1.56); spination (Fig. <xref ref-type="fig" rid="F3">3E, F</xref>): I Fe: d3, p1; Ti: v8; Mt: v4; II Fe: d3, p1; Ti: v8; Mt: v4; III Fe: d4, p1; Ti: p2, r2, v4; Mt: p2, r2, v5; IV: Fe: d4, r1; Ti: p2, r2, v4; Mt: p3, r2, v5.</p><fig id="F3" position="float" orientation="portrait"><object-id xmlns:xlink="http://www.w3.org/1999/xlink" content-type="doi" xlink:type="simple">10.3897/zookeys.1136.94374.figure3</object-id><object-id xmlns:xlink="http://www.w3.org/1999/xlink" content-type="arpha" xlink:type="simple">3A85D657-5FB2-5862-A174-F2C2D652909C</object-id><label>Figure 3.</label><caption><p><italic><tp:taxon-name><tp:taxon-name-part taxon-name-part-type="genus" reg="Spinirta">Spinirta</tp:taxon-name-part><tp:taxon-name-part taxon-name-part-type="species" reg="sanxiandian">sanxiandian</tp:taxon-name-part></tp:taxon-name></italic> Liu sp. nov., female paratype <bold>A</bold> habitus, dorsal view <bold>B</bold> same, ventral view <bold>C</bold> eyes, dorsal view <bold>D</bold> chelicerae, endites and labium, ventral view <bold>E</bold> leg I, ventral view <bold>F</bold> leg II, ventral view. Scale bars: 2 mm (<bold>A, B</bold>); 0.5 mm (<bold>C</bold>); 0.2 mm (<bold>D</bold>); 1 mm (<bold>E, F</bold>).</p></caption><graphic xmlns:xlink="http://www.w3.org/1999/xlink" xlink:href="zookeys-1136-057_article-94374__-g003.jpg" position="float" orientation="portrait" xlink:type="simple" id="oo_783398.jpg"><uri content-type="original_file" xlink:type="simple">https://binary.pensoft.net/fig/783398</uri></graphic></fig><p>Colouration (Fig. <xref ref-type="fig" rid="F3">3</xref>). Abdomen dark brown, medially with a broad pale mark including a broad and a thin pale chevron markings and three transversal yellow stripes.</p><p>Epigyne as in Figs <xref ref-type="fig" rid="F4">4A, B</xref>, <xref ref-type="fig" rid="F5">5</xref>. Atrium (<italic>At</italic>) large, shield, covers equal or less than half of epigynal plate, anteromedially located. Copulatory openings (<italic><abbrev xmlns:xlink="http://www.w3.org/1999/xlink" xlink:title="copulatory opening" id="ABBRID0EEXAE" xlink:type="simple">CO</abbrev></italic>) very large, oval, located at anterolateral atrium. Copulatory ducts (<italic><abbrev xmlns:xlink="http://www.w3.org/1999/xlink" xlink:title="copulatory duct" id="ABBRID0EJXAE" xlink:type="simple">CD</abbrev></italic>) very broad, anteriorly touching, posteriorly slightly separated. Glandular appendages (<italic><abbrev xmlns:xlink="http://www.w3.org/1999/xlink" xlink:title="Glandular appendages" id="ABBRID0EOXAE" xlink:type="simple">GA</abbrev></italic>) short, located at dorsal part of copulatory ducts, extending beyond medial part of copulatory ducts, directed anteriorly. Spermathecae (<italic><abbrev xmlns:xlink="http://www.w3.org/1999/xlink" xlink:title="spermatheca" id="ABBRID0ETXAE" xlink:type="simple">Sp</abbrev></italic>) relatively broad, separated by 1/2 width of copulatory ducts. Fertilisation ducts (<italic><abbrev xmlns:xlink="http://www.w3.org/1999/xlink" xlink:title="Fertilisation ducts" id="ABBRID0EYXAE" xlink:type="simple">FD</abbrev></italic>) directed anteriorly, shorter than spermathecal width.</p><fig id="F4" position="float" orientation="portrait"><object-id xmlns:xlink="http://www.w3.org/1999/xlink" content-type="doi" xlink:type="simple">10.3897/zookeys.1136.94374.figure4</object-id><object-id xmlns:xlink="http://www.w3.org/1999/xlink" content-type="arpha" xlink:type="simple">D85A02C9-127A-540E-90E7-81C047CBCBE2</object-id><label>Figure 4.</label><caption><p><italic><tp:taxon-name><tp:taxon-name-part taxon-name-part-type="genus" reg="Spinirta">Spinirta</tp:taxon-name-part><tp:taxon-name-part taxon-name-part-type="species" reg="sanxiandian">sanxiandian</tp:taxon-name-part></tp:taxon-name></italic> Liu sp. nov., epigyne of female paratypes <bold>A, C</bold> ventral view <bold>B, D</bold> dorsal view. Abbreviations: <abbrev xmlns:xlink="http://www.w3.org/1999/xlink" xlink:title="atrium" id="ABBRID0ETYAE" xlink:type="simple">At</abbrev> – atrium, <abbrev xmlns:xlink="http://www.w3.org/1999/xlink" xlink:title="copulatory duct" id="ABBRID0E3YAE" xlink:type="simple">CD</abbrev> – copulatory duct, <abbrev xmlns:xlink="http://www.w3.org/1999/xlink" xlink:title="copulatory opening" id="ABBRID0EAZAE" xlink:type="simple">CO</abbrev> – copulatory opening, <abbrev xmlns:xlink="http://www.w3.org/1999/xlink" xlink:title="fertilization duct" id="ABBRID0EEZAE" xlink:type="simple">FD</abbrev> – fertilization duct, <abbrev xmlns:xlink="http://www.w3.org/1999/xlink" xlink:title="glandular appendage" id="ABBRID0EIZAE" xlink:type="simple">GA</abbrev> – glandular appendage, <abbrev xmlns:xlink="http://www.w3.org/1999/xlink" xlink:title="spermatheca" id="ABBRID0EMZAE" xlink:type="simple">Sp</abbrev> – spermatheca. Scale bars: 0.1 mm.</p></caption><graphic xmlns:xlink="http://www.w3.org/1999/xlink" xlink:href="zookeys-1136-057_article-94374__-g004.jpg" position="float" orientation="portrait" xlink:type="simple" id="oo_783399.jpg"><uri content-type="original_file" xlink:type="simple">https://binary.pensoft.net/fig/783399</uri></graphic></fig><fig id="F5" position="float" orientation="portrait"><object-id xmlns:xlink="http://www.w3.org/1999/xlink" content-type="doi" xlink:type="simple">10.3897/zookeys.1136.94374.figure5</object-id><object-id xmlns:xlink="http://www.w3.org/1999/xlink" content-type="arpha" xlink:type="simple">79CE05BA-48DA-5264-A7C5-10DE457CB314</object-id><label>Figure 5.</label><caption><p><italic><tp:taxon-name><tp:taxon-name-part taxon-name-part-type="genus" reg="Spinirta">Spinirta</tp:taxon-name-part><tp:taxon-name-part taxon-name-part-type="species" reg="sanxiandian">sanxiandian</tp:taxon-name-part></tp:taxon-name></italic> Liu sp. nov., epigyne of female paratype <bold>A</bold> ventral view <bold>B</bold> dorsal view. Abbreviations: <abbrev xmlns:xlink="http://www.w3.org/1999/xlink" xlink:title="atrium" id="ABBRID0EM1AE" xlink:type="simple">At</abbrev> – atrium, <abbrev xmlns:xlink="http://www.w3.org/1999/xlink" xlink:title="copulatory duct" id="ABBRID0EV1AE" xlink:type="simple">CD</abbrev> – copulatory duct, <abbrev xmlns:xlink="http://www.w3.org/1999/xlink" xlink:title="copulatory opening" id="ABBRID0EZ1AE" xlink:type="simple">CO</abbrev> – copulatory opening, <abbrev xmlns:xlink="http://www.w3.org/1999/xlink" xlink:title="fertilization duct" id="ABBRID0E41AE" xlink:type="simple">FD</abbrev> – fertilization duct, <abbrev xmlns:xlink="http://www.w3.org/1999/xlink" xlink:title="glandular appendage" id="ABBRID0EB2AE" xlink:type="simple">GA</abbrev> – glandular appendage, <abbrev xmlns:xlink="http://www.w3.org/1999/xlink" xlink:title="spermatheca" id="ABBRID0EF2AE" xlink:type="simple">Sp</abbrev> – spermatheca. Scale bars: 0.1 mm.</p></caption><graphic xmlns:xlink="http://www.w3.org/1999/xlink" xlink:href="zookeys-1136-057_article-94374__-g005.jpg" position="float" orientation="portrait" xlink:type="simple" id="oo_783400.jpg"><uri content-type="original_file" xlink:type="simple">https://binary.pensoft.net/fig/783400</uri></graphic></fig></tp:treatment-sec><tp:treatment-sec sec-type="variability" id="SECID0EO2AE"><title>Variability.</title><p>The female specimens of this new species occur exactly in the same sites explored by the authors. They are identified as the same species based on appearance and epigyne. Variability was observed in the epigyne (Fig. <xref ref-type="fig" rid="F4">4</xref>), which may either have a shield/oval atrium, club-shaped or cap-like glandular appendages, and/or the anterior part of copulatory ducts closely touching or fused. The epigynal variability observed across the distribution of <italic><tp:taxon-name><tp:taxon-name-part taxon-name-part-type="genus" reg="Spinirta">Spinirta</tp:taxon-name-part><tp:taxon-name-part taxon-name-part-type="species" reg="sanxiandian">sanxiandian</tp:taxon-name-part></tp:taxon-name></italic> sp. nov. may be the result of the influence of their development factors.</p></tp:treatment-sec><tp:treatment-sec sec-type="distribution" id="SECID0ED3AE"><title>Distribution.</title><p>Known only from the type locality, Jiangxi Province, China (Fig. <xref ref-type="fig" rid="F8">8</xref>).</p></tp:treatment-sec><tp:treatment-sec><!--Section generated to contain objects referenced in tp:taxon-treatment.--><fig id="F8" position="float" orientation="portrait"><object-id xmlns:xlink="http://www.w3.org/1999/xlink" content-type="doi" xlink:type="simple">10.3897/zookeys.1136.94374.figure8</object-id><object-id xmlns:xlink="http://www.w3.org/1999/xlink" content-type="arpha" xlink:type="simple">73CAF323-CB83-57C9-BA76-974B449886FF</object-id><label>Figure 8.</label><caption><p>Records of <italic><tp:taxon-name><tp:taxon-name-part taxon-name-part-type="genus" reg="Spinirta">Spinirta</tp:taxon-name-part><tp:taxon-name-part taxon-name-part-type="species" reg="sanxiandian">sanxiandian</tp:taxon-name-part></tp:taxon-name></italic> sp. nov. (circle) and <italic><tp:taxon-name><tp:taxon-name-part taxon-name-part-type="genus" reg="Spinirta">S.</tp:taxon-name-part><tp:taxon-name-part taxon-name-part-type="species" reg="sishuishan">sishuishan</tp:taxon-name-part></tp:taxon-name></italic> sp. nov. (triangle) from Jiangxi Province, China.</p></caption><graphic xmlns:xlink="http://www.w3.org/1999/xlink" xlink:href="zookeys-1136-057_article-94374__-g008.jpg" position="float" orientation="portrait" xlink:type="simple" id="oo_783401.jpg"><uri content-type="original_file" xlink:type="simple">https://binary.pensoft.net/fig/783401</uri></graphic></fig><fig id="F7" position="float" orientation="portrait"><object-id xmlns:xlink="http://www.w3.org/1999/xlink" content-type="doi" xlink:type="simple">10.3897/zookeys.1136.94374.figure7</object-id><object-id xmlns:xlink="http://www.w3.org/1999/xlink" content-type="arpha" xlink:type="simple">4DF701C4-50BD-5131-8AFB-C82CBF51F88D</object-id><label>Figure 7.</label><caption><p><italic><tp:taxon-name><tp:taxon-name-part taxon-name-part-type="genus" reg="Spinirta">Spinirta</tp:taxon-name-part><tp:taxon-name-part taxon-name-part-type="species" reg="sishuishan">sishuishan</tp:taxon-name-part></tp:taxon-name></italic> Liu sp. nov., palp of male holotype <bold>A</bold> prolateral view <bold>B</bold> ventral view <bold>C</bold> retro-ventral view <bold>D</bold> dorsal view <bold>E</bold> detail of <abbrev xmlns:xlink="http://www.w3.org/1999/xlink" xlink:title="ventral tibial apophysis" id="ABBRID0ESKAG" xlink:type="simple">VTA</abbrev> and <abbrev xmlns:xlink="http://www.w3.org/1999/xlink" xlink:title="retrolateral tibial apophysis" id="ABBRID0E6KAG" xlink:type="simple">RTA</abbrev>, ventral view <bold>F</bold> same, ventral view, slightly retrolateral <bold>G</bold> detail of tegulum, ventral view <bold>H</bold> same, retro-ventral view. Abbreviations: <abbrev xmlns:xlink="http://www.w3.org/1999/xlink" xlink:title="cone-shaped spines" id="ABBRID0ESLAG" xlink:type="simple">CS</abbrev> – cone-shaped spines, E – embolus, <abbrev xmlns:xlink="http://www.w3.org/1999/xlink" xlink:title="embolic apophysis" id="ABBRID0E6LAG" xlink:type="simple">EA</abbrev> – embolic apophysis, <abbrev xmlns:xlink="http://www.w3.org/1999/xlink" xlink:title="prolateral tibial apophysis" id="ABBRID0EMMAG" xlink:type="simple">PTA</abbrev> – prolateral tibial apophysis, <abbrev xmlns:xlink="http://www.w3.org/1999/xlink" xlink:title="retrolateral tibial apophysis" id="ABBRID0EZMAG" xlink:type="simple">RTA</abbrev> – retrolateral tibial apophysis, <abbrev xmlns:xlink="http://www.w3.org/1999/xlink" xlink:title="subtegulum" id="ABBRID0EGNAG" xlink:type="simple">St</abbrev> – subtegulum, <abbrev xmlns:xlink="http://www.w3.org/1999/xlink" xlink:title="ventral tibial apophysis" id="ABBRID0EKNAG" xlink:type="simple">VTA</abbrev> – ventral tibial apophysis. Scale bars: 0.1 mm.</p></caption><graphic xmlns:xlink="http://www.w3.org/1999/xlink" xlink:href="zookeys-1136-057_article-94374__-g007.jpg" position="float" orientation="portrait" xlink:type="simple" id="oo_783403.jpg"><uri content-type="original_file" xlink:type="simple">https://binary.pensoft.net/fig/783403</uri></graphic></fig></tp:treatment-sec><ref-list><ref id="B4"><mixed-citation xmlns:xlink="http://www.w3.org/1999/xlink" xlink:type="simple"><person-group><name name-style="western"><surname>Jin</surname><given-names>C</given-names></name><name name-style="western"><surname>Zhang</surname><given-names>F</given-names></name></person-group> (<year>2020</year>) <article-title><italic><tp:taxon-name><tp:taxon-name-part taxon-name-part-type="genus">Spinirta</tp:taxon-name-part></tp:taxon-name></italic> gen. nov., a new dark sac spider genus from southern China (<tp:taxon-name><tp:taxon-name-part taxon-name-part-type="order">Araneae</tp:taxon-name-part></tp:taxon-name>: <tp:taxon-name><tp:taxon-name-part taxon-name-part-type="family">Corinnidae</tp:taxon-name-part></tp:taxon-name>).</article-title><source>Zootaxa</source><volume>4838</volume>(<issue>3</issue>): <fpage>301</fpage>–<lpage>330</lpage>. <ext-link xlink:href="10.11646/zootaxa.4838.3.1" ext-link-type="doi" xlink:type="simple">https://doi.org/10.11646/zootaxa.4838.3.1</ext-link></mixed-citation></ref></ref-list></tp:taxon-treatment>
