# Supplementary material for: ﻿Description of two new species of the genus Spinirta Jin & Zhang, 2020 (Araneae, Corinnidae) from southern China
Source: Zookeys. 2022 Dec 16;1136:57–69. doi: 10.3897/zookeys.1136.94374 (PMC9836468; doi:10.3897/zookeys.1136.94374)
Supplement: XML Treatment for Spinirta sishuishan [file zookeys.1136.94374-treatment3.xml]

<!DOCTYPE tp:taxon-treatment
  PUBLIC "-//TaxonX//DTD Taxonomic Treatment Publishing DTD v0 20100105//EN" "tax-treatment-NSO.dtd">
<tp:taxon-treatment xmlns:tp="http://www.plazi.org/taxpub"><tp:treatment-meta><kwd-group><label>Taxon classification</label><kwd>
                <named-content content-type="kingdom">Animalia</named-content>
              </kwd><kwd>
                <named-content content-type="order">Araneae</named-content>
              </kwd><kwd>
                <named-content content-type="family">Corinnidae</named-content>
              </kwd></kwd-group><mixed-citation publication-type="journal"><person-group><name><surname>Liu</surname><given-names>Ke-Ke</given-names></name><name><surname>Jiang</surname><given-names>Zi-Min</given-names></name><name><surname>Ma</surname><given-names>Ning</given-names></name><name><surname>Li</surname><given-names>Wen-Hui</given-names></name><name><surname>Xiao</surname><given-names>Yong-Hong</given-names></name></person-group><article-title>﻿Description of two new species of the genus <italic><tp:taxon-name><tp:taxon-name-part taxon-name-part-type="genus" reg="Spinirta">Spinirta</tp:taxon-name-part></tp:taxon-name></italic> Jin &amp; Zhang, 2020 (<tp:taxon-name><tp:taxon-name-part taxon-name-part-type="order">Araneae</tp:taxon-name-part></tp:taxon-name>, <tp:taxon-name><tp:taxon-name-part taxon-name-part-type="family">Corinnidae</tp:taxon-name-part></tp:taxon-name>) from southern China</article-title><source>Zookeys</source><day>16</day><month>12</month><year>2022</year><volume>1136</volume><fpage>57</fpage><lpage>69</lpage><pub-id pub-id-type="doi">10.3897/zookeys.1136.94374</pub-id></mixed-citation></tp:treatment-meta><tp:nomenclature><label>﻿</label><tp:taxon-name>
              <object-id xmlns:xlink="http://www.w3.org/1999/xlink" content-type="arpha" xlink:type="simple">0FA58825-87CA-51AD-843C-D1560BD78095</object-id>
              <tp:taxon-name-part taxon-name-part-type="genus" reg="Spinirta">Spinirta</tp:taxon-name-part>
              <tp:taxon-name-part taxon-name-part-type="species" reg="sishuishan">sishuishan</tp:taxon-name-part>
              <object-id xmlns:xlink="http://www.w3.org/1999/xlink" content-type="zoobank" xlink:type="simple">https://zoobank.org/F06E9311-8FE0-4858-B870-22E9F59F3262</object-id>
            </tp:taxon-name><tp:taxon-authority>Liu</tp:taxon-authority><tp:taxon-status xmlns:xlink="http://www.w3.org/1999/xlink" xlink:type="simple">sp. nov.</tp:taxon-status><xref ref-type="fig" rid="F6">(汜水山刺突蛛) Figs 6</xref><xref ref-type="fig" rid="F7">, 7</xref><xref ref-type="fig" rid="F8">, 8</xref></tp:nomenclature><tp:treatment-sec sec-type="material" id="SECID0EG6AE"><title>Material examined.</title><p><bold><italic>Holotype</italic></bold>: 1 ♂, <bold>China</bold>: Jiangxi Province, Ganzhou City, Chongyi County, Sishui Mountain, near parking lot, <named-content xmlns:xlink="http://www.w3.org/1999/xlink" content-type="dwc:verbatimCoordinates" xlink:type="simple"><named-content content-type="geo-json" specific-use="{&#34;type&#34;:&#34;Point&#34;,&#34;coordinates&#34;:[113.925011,25.453258]}" id="NCID0EW6AE" xlink:type="simple">25°27'11.73"N, 113°55'30.04"E</named-content></named-content>, 965 m, 2.X.2020, K. Liu et al. leg. (Cor-02).</p></tp:treatment-sec><tp:treatment-sec sec-type="etymology" id="SECID0E26AE"><title>Etymology.</title><p>The specific name, derived from the type locality, is a noun in apposition.</p></tp:treatment-sec><tp:treatment-sec sec-type="diagnosis" id="SECID0EBAAG"><title>Diagnosis.</title><p>The male of this new species can be distinguished from <italic><tp:taxon-name><tp:taxon-name-part taxon-name-part-type="genus" reg="Spinirta">S.</tp:taxon-name-part><tp:taxon-name-part taxon-name-part-type="species" reg="sanxiandian">sanxiandian</tp:taxon-name-part></tp:taxon-name></italic> sp. nov. by the shield retrolateral tibial apophysis (<italic>RTA</italic>) (vs. ear-shaped), the anterior part of the tegulum lacking lateral apophysis (vs. present in <italic><tp:taxon-name><tp:taxon-name-part taxon-name-part-type="genus" reg="Spinirta">S.</tp:taxon-name-part><tp:taxon-name-part taxon-name-part-type="species" reg="sanxiandian">sanxiandian</tp:taxon-name-part></tp:taxon-name></italic> sp. nov.) and the relatively blunt embolic apophysis (<italic>EA</italic>) in retrolateral view (vs. sharp in <italic><tp:taxon-name><tp:taxon-name-part taxon-name-part-type="genus" reg="Spinirta">S.</tp:taxon-name-part><tp:taxon-name-part taxon-name-part-type="species" reg="sanxiandian">sanxiandian</tp:taxon-name-part></tp:taxon-name></italic> sp. nov.) (cf. Fig. <xref ref-type="fig" rid="F7">7</xref> vs. Fig. <xref ref-type="fig" rid="F2">2</xref>).</p></tp:treatment-sec><tp:treatment-sec sec-type="description" id="SECID0EGCAG"><title>Description.</title><p><bold>Male.</bold> Habitus as in Fig. <xref ref-type="fig" rid="F6">6A, B</xref>. Total length 10.45. Carapace: 5.6 long, 4.21 wide. Carapace covered with abundant short hairs. Eye sizes and interdistances (Fig. <xref ref-type="fig" rid="F6">6C</xref>): <abbrev xmlns:xlink="http://www.w3.org/1999/xlink" xlink:title="anterior median eye" id="ABBRID0EWCAG" xlink:type="simple">AME</abbrev> 0.35, <abbrev xmlns:xlink="http://www.w3.org/1999/xlink" xlink:title="anterior lateral eye" id="ABBRID0E1CAG" xlink:type="simple">ALE</abbrev> 0.24, <abbrev xmlns:xlink="http://www.w3.org/1999/xlink" xlink:title="posterior median eye" id="ABBRID0E5CAG" xlink:type="simple">PME</abbrev> 0.3, <abbrev xmlns:xlink="http://www.w3.org/1999/xlink" xlink:title="posterior lateral eye" id="ABBRID0ECDAG" xlink:type="simple">PLE</abbrev> 0.29, <abbrev xmlns:xlink="http://www.w3.org/1999/xlink" xlink:title="anterior median eye" id="ABBRID0EGDAG" xlink:type="simple">AME</abbrev>-<abbrev xmlns:xlink="http://www.w3.org/1999/xlink" xlink:title="anterior median eye" id="ABBRID0EKDAG" xlink:type="simple">AME</abbrev> 0.2, <abbrev xmlns:xlink="http://www.w3.org/1999/xlink" xlink:title="anterior median eye" id="ABBRID0EODAG" xlink:type="simple">AME</abbrev>-<abbrev xmlns:xlink="http://www.w3.org/1999/xlink" xlink:title="anterior lateral eye" id="ABBRID0ESDAG" xlink:type="simple">ALE</abbrev> 0.08, <abbrev xmlns:xlink="http://www.w3.org/1999/xlink" xlink:title="posterior median eye" id="ABBRID0EWDAG" xlink:type="simple">PME</abbrev>-<abbrev xmlns:xlink="http://www.w3.org/1999/xlink" xlink:title="posterior median eye" id="ABBRID0E1DAG" xlink:type="simple">PME</abbrev> 0.27, <abbrev xmlns:xlink="http://www.w3.org/1999/xlink" xlink:title="posterior median eye" id="ABBRID0E5DAG" xlink:type="simple">PME</abbrev>-<abbrev xmlns:xlink="http://www.w3.org/1999/xlink" xlink:title="posterior lateral eye" id="ABBRID0ECEAG" xlink:type="simple">PLE</abbrev> 0.23, <abbrev xmlns:xlink="http://www.w3.org/1999/xlink" xlink:title="anterior median eye" id="ABBRID0EGEAG" xlink:type="simple">AME</abbrev>-<abbrev xmlns:xlink="http://www.w3.org/1999/xlink" xlink:title="posterior median eye" id="ABBRID0EKEAG" xlink:type="simple">PME</abbrev> 0.2, <abbrev xmlns:xlink="http://www.w3.org/1999/xlink" xlink:title="anterior median eye" id="ABBRID0EOEAG" xlink:type="simple">AME</abbrev>-<abbrev xmlns:xlink="http://www.w3.org/1999/xlink" xlink:title="posterior lateral eye" id="ABBRID0ESEAG" xlink:type="simple">PLE</abbrev> 0.41, <abbrev xmlns:xlink="http://www.w3.org/1999/xlink" xlink:title="anterior lateral eye" id="ABBRID0EWEAG" xlink:type="simple">ALE</abbrev>-<abbrev xmlns:xlink="http://www.w3.org/1999/xlink" xlink:title="anterior lateral eye" id="ABBRID0E1EAG" xlink:type="simple">ALE</abbrev> 0.96, <abbrev xmlns:xlink="http://www.w3.org/1999/xlink" xlink:title="posterior lateral eye" id="ABBRID0E5EAG" xlink:type="simple">PLE</abbrev>-<abbrev xmlns:xlink="http://www.w3.org/1999/xlink" xlink:title="posterior lateral eye" id="ABBRID0ECFAG" xlink:type="simple">PLE</abbrev> 1.43, <abbrev xmlns:xlink="http://www.w3.org/1999/xlink" xlink:title="anterior lateral eye" id="ABBRID0EGFAG" xlink:type="simple">ALE</abbrev>-<abbrev xmlns:xlink="http://www.w3.org/1999/xlink" xlink:title="posterior lateral eye" id="ABBRID0EKFAG" xlink:type="simple">PLE</abbrev> 0.07. <abbrev xmlns:xlink="http://www.w3.org/1999/xlink" xlink:title="median ocular area" id="ABBRID0EOFAG" xlink:type="simple">MOA</abbrev> 0.76 long, front width 0.8, back width 0.85. Chelicera (Fig. <xref ref-type="fig" rid="F6">6D</xref>) with three promarginal and six retromarginal teeth. Abdomen: 4.79 long, 3.14 wide. Leg measurements: I 15.93 (4.62, 1.44, 4.18, 3.64, 2.05); II 15.78 (4.41, 1.9, 3.75, 3.73, 1.99); III 13.51 (3.75, 1.58, 3.15, 3.29, 1.74); IV 18.24 (4.84, 1.83, 4.29, 5.37, 1.91); spination (Fig. <xref ref-type="fig" rid="F6">6E, F</xref>): I Fe: d3, p1; Ti: v7; Mt: v4; II Fe: d1, p1; Ti: r3, v7; Mt: r2, v4; III Fe: d3, r1; Ti: p4, r2, v4; Mt: p4, r1, v5; IV: Fe: d3, r1; Ti: p3, r2, v2; Mt: p2, r2, v2.</p><p>Colouration (Fig. <xref ref-type="fig" rid="F6">6</xref>). Carapace and chelicerae dark brown. Endites and labium red-brown to dark brown. Sternum dark brown. Legs: femora I-IV dark brown, tibia and metatarus IV red to dark brown; patellae I–IV, tibiae and metatarsi I–III and tarsi I–IV red. Abdomen dark brown, medially with a pale serrulate marking. Spinnerets yellow-brown.</p><fig id="F6" position="float" orientation="portrait"><object-id xmlns:xlink="http://www.w3.org/1999/xlink" content-type="doi" xlink:type="simple">10.3897/zookeys.1136.94374.figure6</object-id><object-id xmlns:xlink="http://www.w3.org/1999/xlink" content-type="arpha" xlink:type="simple">9467B439-339D-595F-BC90-D2F801CCEC35</object-id><label>Figure 6.</label><caption><p><italic><tp:taxon-name><tp:taxon-name-part taxon-name-part-type="genus" reg="Spinirta">Spinirta</tp:taxon-name-part><tp:taxon-name-part taxon-name-part-type="species" reg="sishuishan">sishuishan</tp:taxon-name-part></tp:taxon-name></italic> Liu sp. nov., male holotype <bold>A</bold> habitus, dorsal view <bold>B</bold> same, ventral view <bold>C</bold> eyes, dorsal view <bold>D</bold> chelicerae, endites and labium, ventral view <bold>E</bold> leg I, ventral view <bold>F</bold> leg II, ventral view. Scale bars: 2 mm (<bold>A, B</bold>); 0.5 mm (<bold>C</bold>); 0.2 mm (<bold>D</bold>); 1 mm (<bold>E, F</bold>).</p></caption><graphic xmlns:xlink="http://www.w3.org/1999/xlink" xlink:href="zookeys-1136-057_article-94374__-g006.jpg" position="float" orientation="portrait" xlink:type="simple" id="oo_783402.jpg"><uri content-type="original_file" xlink:type="simple">https://binary.pensoft.net/fig/783402</uri></graphic></fig><p>Palp as in Fig. <xref ref-type="fig" rid="F7">7</xref>. Tibia with distinct retrolateral groove, ventral apophysis (<italic>VTA</italic>) thumb-like in ventral view. Retrolateral tibial apophysis (<italic>RTA</italic>) shield in retrolateral view, nearly as long as tibial length, ventral surface with four lines of short cone-shaped spines (<italic>CS</italic>). Prolateral tibial apophysis (<italic>PTA</italic>) thick horn-like, strongly sclerotised, nearly as long as 1/3 of tibia. Tegulum with strongly sclerotized apex. Subtegulum (<italic><abbrev xmlns:xlink="http://www.w3.org/1999/xlink" xlink:title="subtegulum" id="ABBRID0E6IAG" xlink:type="simple">St</abbrev></italic>) with many wrinkles on posterolateral tegulum. Sperm duct (<italic><abbrev xmlns:xlink="http://www.w3.org/1999/xlink" xlink:title="sperm duct" id="ABBRID0EEJAG" xlink:type="simple">SD</abbrev></italic>) S-shaped in posterior part. Embolus (<italic>E</italic>) spine-like, with thick base, forming a C-shape with short blunt embolic apophysis (<italic>EA</italic>), nearly 4× longer than embolic apophysis.</p><fig id="F7" position="float" orientation="portrait"><object-id xmlns:xlink="http://www.w3.org/1999/xlink" content-type="doi" xlink:type="simple">10.3897/zookeys.1136.94374.figure7</object-id><object-id xmlns:xlink="http://www.w3.org/1999/xlink" content-type="arpha" xlink:type="simple">4DF701C4-50BD-5131-8AFB-C82CBF51F88D</object-id><label>Figure 7.</label><caption><p><italic><tp:taxon-name><tp:taxon-name-part taxon-name-part-type="genus" reg="Spinirta">Spinirta</tp:taxon-name-part><tp:taxon-name-part taxon-name-part-type="species" reg="sishuishan">sishuishan</tp:taxon-name-part></tp:taxon-name></italic> Liu sp. nov., palp of male holotype <bold>A</bold> prolateral view <bold>B</bold> ventral view <bold>C</bold> retro-ventral view <bold>D</bold> dorsal view <bold>E</bold> detail of <abbrev xmlns:xlink="http://www.w3.org/1999/xlink" xlink:title="ventral tibial apophysis" id="ABBRID0ESKAG" xlink:type="simple">VTA</abbrev> and <abbrev xmlns:xlink="http://www.w3.org/1999/xlink" xlink:title="retrolateral tibial apophysis" id="ABBRID0E6KAG" xlink:type="simple">RTA</abbrev>, ventral view <bold>F</bold> same, ventral view, slightly retrolateral <bold>G</bold> detail of tegulum, ventral view <bold>H</bold> same, retro-ventral view. Abbreviations: <abbrev xmlns:xlink="http://www.w3.org/1999/xlink" xlink:title="cone-shaped spines" id="ABBRID0ESLAG" xlink:type="simple">CS</abbrev> – cone-shaped spines, E – embolus, <abbrev xmlns:xlink="http://www.w3.org/1999/xlink" xlink:title="embolic apophysis" id="ABBRID0E6LAG" xlink:type="simple">EA</abbrev> – embolic apophysis, <abbrev xmlns:xlink="http://www.w3.org/1999/xlink" xlink:title="prolateral tibial apophysis" id="ABBRID0EMMAG" xlink:type="simple">PTA</abbrev> – prolateral tibial apophysis, <abbrev xmlns:xlink="http://www.w3.org/1999/xlink" xlink:title="retrolateral tibial apophysis" id="ABBRID0EZMAG" xlink:type="simple">RTA</abbrev> – retrolateral tibial apophysis, <abbrev xmlns:xlink="http://www.w3.org/1999/xlink" xlink:title="subtegulum" id="ABBRID0EGNAG" xlink:type="simple">St</abbrev> – subtegulum, <abbrev xmlns:xlink="http://www.w3.org/1999/xlink" xlink:title="ventral tibial apophysis" id="ABBRID0EKNAG" xlink:type="simple">VTA</abbrev> – ventral tibial apophysis. Scale bars: 0.1 mm.</p></caption><graphic xmlns:xlink="http://www.w3.org/1999/xlink" xlink:href="zookeys-1136-057_article-94374__-g007.jpg" position="float" orientation="portrait" xlink:type="simple" id="oo_783403.jpg"><uri content-type="original_file" xlink:type="simple">https://binary.pensoft.net/fig/783403</uri></graphic></fig><p><bold>Female.</bold> Unknown.</p></tp:treatment-sec><tp:treatment-sec sec-type="distribution" id="SECID0EAOAG"><title>Distribution.</title><p>Known only from the type locality, Jiangxi Province, China (Fig. <xref ref-type="fig" rid="F8">8</xref>).</p><fig id="F8" position="float" orientation="portrait"><object-id xmlns:xlink="http://www.w3.org/1999/xlink" content-type="doi" xlink:type="simple">10.3897/zookeys.1136.94374.figure8</object-id><object-id xmlns:xlink="http://www.w3.org/1999/xlink" content-type="arpha" xlink:type="simple">73CAF323-CB83-57C9-BA76-974B449886FF</object-id><label>Figure 8.</label><caption><p>Records of <italic><tp:taxon-name><tp:taxon-name-part taxon-name-part-type="genus" reg="Spinirta">Spinirta</tp:taxon-name-part><tp:taxon-name-part taxon-name-part-type="species" reg="sanxiandian">sanxiandian</tp:taxon-name-part></tp:taxon-name></italic> sp. nov. (circle) and <italic><tp:taxon-name><tp:taxon-name-part taxon-name-part-type="genus" reg="Spinirta">S.</tp:taxon-name-part><tp:taxon-name-part taxon-name-part-type="species" reg="sishuishan">sishuishan</tp:taxon-name-part></tp:taxon-name></italic> sp. nov. (triangle) from Jiangxi Province, China.</p></caption><graphic xmlns:xlink="http://www.w3.org/1999/xlink" xlink:href="zookeys-1136-057_article-94374__-g008.jpg" position="float" orientation="portrait" xlink:type="simple" id="oo_783401.jpg"><uri content-type="original_file" xlink:type="simple">https://binary.pensoft.net/fig/783401</uri></graphic></fig></tp:treatment-sec><tp:treatment-sec><!--Section generated to contain objects referenced in tp:taxon-treatment.--><fig id="F2" position="float" orientation="portrait"><object-id xmlns:xlink="http://www.w3.org/1999/xlink" content-type="doi" xlink:type="simple">10.3897/zookeys.1136.94374.figure2</object-id><object-id xmlns:xlink="http://www.w3.org/1999/xlink" content-type="arpha" xlink:type="simple">87C26747-157E-5052-83C6-1110CE53E3C4</object-id><label>Figure 2.</label><caption><p><italic><tp:taxon-name><tp:taxon-name-part taxon-name-part-type="genus" reg="Spinirta">Spinirta</tp:taxon-name-part><tp:taxon-name-part taxon-name-part-type="species" reg="sanxiandian">sanxiandian</tp:taxon-name-part></tp:taxon-name></italic> Liu sp. nov., palp of male holotype <bold>A</bold> prolateral view <bold>B</bold> ventral view, white arrow shows the lateral apophysis located on anterolateral tegulum <bold>C</bold> retrolateral view <bold>D</bold> detail of <abbrev xmlns:xlink="http://www.w3.org/1999/xlink" xlink:title="prolateral tibial apophysis" id="ABBRID0EGOAE" xlink:type="simple">PTA</abbrev>, dorso-prolateral view <bold>E</bold> detail of <abbrev xmlns:xlink="http://www.w3.org/1999/xlink" xlink:title="retrolateral tibial apophysis" id="ABBRID0EVOAE" xlink:type="simple">RTA</abbrev>, ventral view <bold>F</bold> detail of tegulum, white arrow shows the lateral apophysis located on anterolateral tegulum, ventral view <bold>G</bold> same, retrolateral view. Abbreviations: <abbrev xmlns:xlink="http://www.w3.org/1999/xlink" xlink:title="cone-shaped spines" id="ABBRID0EGPAE" xlink:type="simple">CS</abbrev> – cone-shaped spines, E – embolus, <abbrev xmlns:xlink="http://www.w3.org/1999/xlink" xlink:title="embolic apophysis" id="ABBRID0ETPAE" xlink:type="simple">EA</abbrev> – embolic apophysis, <abbrev xmlns:xlink="http://www.w3.org/1999/xlink" xlink:title="prolateral tibial apophysis" id="ABBRID0EAQAE" xlink:type="simple">PTA</abbrev> – prolateral tibial apophysis, <abbrev xmlns:xlink="http://www.w3.org/1999/xlink" xlink:title="retrolateral tibial apophysis" id="ABBRID0ENQAE" xlink:type="simple">RTA</abbrev> – retrolateral tibial apophysis, <abbrev xmlns:xlink="http://www.w3.org/1999/xlink" xlink:title="subtegulum" id="ABBRID0E1QAE" xlink:type="simple">St</abbrev> – subtegulum, <abbrev xmlns:xlink="http://www.w3.org/1999/xlink" xlink:title="ventral tibial apophysis" id="ABBRID0E5QAE" xlink:type="simple">VTA</abbrev> – ventral tibial apophysis. Scale bars: 0.2 mm (<bold>A–C</bold>); 0.1 (<bold>D–G</bold>).</p></caption><graphic xmlns:xlink="http://www.w3.org/1999/xlink" xlink:href="zookeys-1136-057_article-94374__-g002.jpg" position="float" orientation="portrait" xlink:type="simple" id="oo_783397.jpg"><uri content-type="original_file" xlink:type="simple">https://binary.pensoft.net/fig/783397</uri></graphic></fig></tp:treatment-sec></tp:taxon-treatment>
